# Supplementary material for: Risk factors related to perioperative systemic complications and mortality in elderly patients with osteoporotic vertebral fractures—analysis of a large national inpatient database
Source: J Orthop Surg Res. 2020 Nov 10;15:518. doi: 10.1186/s13018-020-02050-5 (PMC7654601; doi:10.1186/s13018-020-02050-5)
Supplement: Supplementary file 1 — Additional file 1. (XLS 28 kb) [file 13018_2020_2050_MOESM1_ESM.xls]

## Sheet: Sheet1
Additional Table 1. Reoperation for systemic complications
	Total patients (N=2,446)
Reoperation	52 (2.1%)
Gastric (including endoscope)	14 (0.6%)
Vena cava filter	11 (0.4%)
Liver, Gallbladder and Pancreas	9 (0.4%)
Cardiac	7 (0.3%)
Vascular	5 (0.2%)
Tracheoplasty or Tracheotomy	3 (0.1%)
Thoracic	2 (0.1%)
Cerebral	1 (0.04%)
Lung	0 (0%)
